# Supplementary material for: Right on track? Performance of satellite telemetry in terrestrial wildlife research
Source: PLoS One. 2019 May 9;14(5):e0216223. doi: 10.1371/journal.pone.0216223 (PMC6508664; doi:10.1371/journal.pone.0216223)
Supplement: S1 Data — (CSV) [file pone.0216223.s003.csv]

	q_id	country	proArea	proStart	proEnd	proDur	qualCovLab	forTyp	forDen2	terRug	lat1	lon1	lat2	lon2	quanCov	mquanTri	numInd	numSpec	speBurHib	speHeight	tagA	tagB	tagC	tagD	tagE	tagF	tagG	tagH	tagI	tagJ	tagK	tagL	tagM	tagN	tagO	tagP	numTag	numBrands	oneBrand	mainBrand	mainBrand1	mainBrand5	wmYop	wmTTF	retArg	retGlo	retGsm	retInm	retIri
1	Q1	Canada	Kluane Lake Region Yukon	8/1/2015	9/30/2015	60	51-75%	1	2	2	60.898	-138.363	61.016	-137.792	0.408576052	1.969884824	16	1	0	300	0	0	0	0	0	0	0	0	0	0	100	0	0	0	NA	0	16	1	1	tagTec	tagOth	tagOth	2014	30	0	0	0	0	0
2	Q10	South Africa	Dyer - Timbavati Private Nature Reserve	7/15/2010	7/15/2011	365	0-25%	5	1	3	-24.555678	31.14597	-24.185939	31.444743	0.017335004	0.981783807	2	1	0	805	0	100	0	0	0	0	0	0	0	0	0	0	0	0	NA	0	2	1	1	tagAwt	tagAwt	tagAwt	2010	135	0	0	100	0	0
3	Q100	Germany	Merzen	1/1/2011	5/30/2016	1976	0-25%	3	3	4	52.450059	7.769402	52.500894	7.837798	0.137777778	0.75418562	44	1	0	400	0	0	100	0	0	0	0	0	0	0	0	0	0	0	NA	0	44	1	1	tagEob	tagEob	tagEob	2012.386364	135	0	0	0	0	0
4	Q1000	Colombia	NW Amazon	7/1/2014	12/30/2015	547	76-100%	4	6	4	0.126	-72.16	0.533	-71.9	0.994499928	1.960510764	2	1	0	965	0	0	0	0	0	0	0	0	0	0	0	0	100	0	NA	0	2	1	1	tagTos	tagTos	tagOth	2014	240	0	0	0	0	100
5	Q1001	Italy	Monte Bondone - Italy	1/26/2005	3/15/2008	1144	NA	NA	NA	NA	45.94856214	10.92731213	46.14673098	11.10338329	0.562709591	8.94235419	26	1	0	825	0	0	0	0	0	0	0	NA	0	0	0	0	0	100	0	0	25	1	1	tagVec	tagVec	tagVec	2005.24	75	NA	NA	NA	NA	NA
6	Q1002	Czech Republic	Bavarian Forest National Park - Germany	3/26/2004	4/9/2013	3301	NA	NA	NA	NA	48.77291883	13.13377699	49.20366693	13.95053664	0.691068686	3.313020201	167	1	0	825	0	0	0	0	0	0	0	NA	0	0	0	0	0	100	0	0	98	1	1	tagVec	tagVec	tagVec	2008.163265	75	NA	NA	NA	NA	NA
7	Q1003	Sweden	Koberg - Sweden	1/23/2007	10/26/2012	2103	NA	NA	NA	NA	58.03226274	12.32209238	58.20088748	12.54349281	0.731762295	1.334924239	31	1	0	825	0	0	0	0	0	0	0	NA	0	0	0	0	0	100	0	0	17	1	1	tagVec	tagVec	tagVec	2007.823529	75	NA	NA	NA	NA	NA
8	Q1004	France	Chize - France	1/9/2004	4/10/2009	1918	NA	NA	NA	NA	46.0935564	-0.4616972	46.1476778	-0.3690194	0.275917065	0.946296906	16	1	0	825	0	0	0	0	0	0	100	NA	0	0	0	0	0	0	0	0	22	1	1	tagLot	tagLot	tagOth	2005.5	54.54545455	NA	NA	NA	NA	NA
9	Q1005	Norway	NINA west - Norway	2/18/2008	2/12/2011	1090	NA	NA	NA	NA	60.07745031	6.593053368	61.66393528	9.751402726	0.248001084	3.863527598	26	1	0	825	22.22222222	0	0	22.22222222	0	0	0	NA	0	0	0	0	0	55.55555556	0	0	27	3	0	tagVec	tagVec	tagVec	2009	76.11111111	NA	NA	NA	NA	NA
10	Q1006	Italy	Matese - Italy	3/17/2008	6/30/2010	835	NA	NA	NA	NA	41.32515245	14.10010558	41.60109227	14.47960715	0.367175404	5.855839026	9	1	0	825	0	0	0	0	0	0	0	NA	0	0	0	0	0	100	0	0	9	1	1	tagVec	tagVec	tagVec	2008	75	NA	NA	NA	NA	NA
11	Q1007	Germany	Brandeburg - Germany	9/6/2007	4/3/2012	1671	NA	NA	NA	NA	52.20319884	12.41807312	52.2668637	12.5400029	0.806324111	1.181962343	10	1	0	825	0	0	0	0	0	0	0	NA	0	0	0	0	0	100	0	0	8	1	1	tagVec	tagVec	tagVec	2009.5	75	NA	NA	NA	NA	NA
12	Q1008	France	Aurignac - France	12/18/2002	1/16/2014	4047	0-25%	2	5	4	43.08733332	0.232063192	43.66345162	1.190209894	0.049765455	2.366580534	283	1	0	825	0	0	0	0	0	0	95.29411765	NA	0	0	0	0	0	4.705882353	0	0	85	2	0	tagLot	tagLot	tagOth	2005.458824	50.8125	NA	NA	NA	NA	NA
13	Q1009	Belgium	INBO - Belgium	9/22/2004	8/24/2009	1797	NA	NA	NA	NA	51.23274687	4.528417786	51.4505947	5.272385609	0.404372369	0.818555852	7	1	0	825	0	0	0	0	0	0	0	NA	0	0	0	0	0	85.71428571	14.28571429	0	7	2	0	tagVec	tagVec	tagVec	2005.428571	68.57142857	NA	NA	NA	NA	NA
14	Q101	Germany	Merzen	1/1/2011	12/31/2015	1825	0-25%	3	3	4	52.450059	7.769402	52.500894	7.837798	0.137777778	0.75418562	3	1	1	400	0	0	100	0	0	0	0	0	0	0	0	0	0	0	NA	0	3	1	1	tagEob	tagEob	tagEob	2011	135	0	0	0	0	0
15	Q1011	Norway	NINA east - Norway	3/15/2006	7/21/2006	128	NA	NA	NA	NA	59.79264314	11.32276214	59.81957827	11.38694376	0.773913043	1.933102493	1	1	0	825	0	0	0	0	0	0	100	NA	0	0	0	0	0	0	0	0	1	1	1	tagLot	tagLot	tagOth	2006	30	NA	NA	NA	NA	NA
16	Q1012	Italy	Aspromonte - Italy	11/16/2008	3/13/2012	1213	NA	NA	NA	NA	38.10475725	15.69268904	38.25837925	16.01124537	0.656600791	8.072420282	17	1	0	825	0	0	0	0	0	0	0	NA	0	0	0	0	0	100	0	0	9	1	1	tagVec	tagVec	tagVec	2008.666667	75	NA	NA	NA	NA	NA
17	Q1013	Czech Republic	Sumava National Park - Czech Republic	2/1/2008	1/4/2011	1068	NA	NA	NA	NA	48.98708675	13.43153301	49.16130754	13.6738283	0.80478015	3.254750754	8	1	0	825	0	0	0	0	0	0	0	NA	0	0	0	0	0	100	0	0	8	1	1	tagVec	tagVec	tagVec	2009	75	NA	NA	NA	NA	NA
18	Q1016	Poland	Bialowieza National Park - Poland	3/31/2008	11/9/2012	1684	NA	NA	NA	NA	52.63008255	23.31104168	52.79205808	23.59136926	0.270228747	0.750430934	17	1	0	825	0	0	0	0	0	0	0	NA	0	0	0	0	0	100	0	0	15	1	1	tagVec	tagVec	tagVec	2010.2	75	NA	NA	NA	NA	NA
19	Q1017	Austria	Leoben - Austria	10/20/2007	11/11/2012	1849	76-100%	1	3	1	47.40591472	15.01066701	47.48679819	15.21594342	0.922180801	9.192654844	26	1	0	825	0	0	0	0	0	0	0	NA	0	0	0	0	0	100	0	0	23	1	1	tagVec	tagVec	tagVec	2008.26087	75	NA	NA	NA	NA	NA
20	Q1019	Sweden	Grimso - Sweden	12/19/2011	11/28/2013	710	NA	NA	NA	NA	59.55078977	14.92533949	59.79056119	15.56039652	0.783741241	1.330750827	16	1	0	825	0	0	0	0	0	0	0	NA	0	0	0	0	0	100	0	0	17	1	1	tagVec	tagVec	tagVec	2012.058824	75	NA	NA	NA	NA	NA
21	Q102	Germany	Werlte	1/1/2011	10/18/2015	1751	0-25%	3	3	4	52.826118	7.642015	52.861873	7.718646	0.260989011	0.707223711	11	1	0	400	0	0	100	0	0	0	0	0	0	0	0	0	0	0	NA	0	11	1	1	tagEob	tagEob	tagEob	2011.636364	135	0	0	0	0	0
22	Q1020	Sweden	Bogesund - Sweden	3/18/2012	4/7/2013	385	NA	NA	NA	NA	59.36203323	18.1444083	59.44831114	18.28231089	0.501290323	1.652411761	5	1	0	825	0	0	0	0	0	0	0	NA	0	0	0	0	0	100	0	0	4	1	1	tagVec	tagVec	tagVec	2012	75	NA	NA	NA	NA	NA
23	Q1024	Italy	Rendena Giudicarie - Italy	12/17/2012	8/16/2015	972	76-100%	3	4	1	45.95671168	10.57492937	46.20684308	10.84307374	0.465177549	11.67081761	27	1	0	825	0	0	0	0	0	0	0	NA	0	0	0	0	0	91.30434783	0	8.695652174	23	2	0	tagVec	tagVec	tagVec	2012.956522	75	NA	NA	NA	NA	NA
24	Q1025	Switzerland	Bernese Oberland - Switzerland	11/29/2011	3/27/2015	1214	51-75%	3	3	1	46.34992121	7.284476279	46.74757688	7.810542432	0.42953343	10.42791095	74	1	0	825	0	0	100	0	0	0	0	NA	0	0	0	0	0	0	0	0	59	1	1	tagEob	tagEob	tagOth	2012.271186	73.22033898	NA	NA	NA	NA	NA
25	Q1026	Denmark	Kaloe - Denmark	2/22/2012	10/30/2013	616	NA	NA	NA	NA	56.27336271	10.45294011	56.30353232	10.51547447	0.347826087	1.251165222	5	1	0	825	0	0	0	0	0	0	0	NA	0	0	0	0	0	100	0	0	5	1	1	tagVec	tagVec	tagVec	2012.4	75	NA	NA	NA	NA	NA
26	Q1027	France	Trois Fontaines - France	12/17/2002	12/3/2009	2543	NA	NA	NA	NA	48.64311453	4.878156645	48.74182519	5.043176295	0.098399247	1.244017455	17	1	0	825	0	0	0	0	0	0	100	NA	0	0	0	0	0	0	0	0	17	1	1	tagLot	tagLot	tagOth	2004.235294	61.76470588	NA	NA	NA	NA	NA
27	Q103	South Africa	North West Province	4/1/2007	6/1/2011	1522	0-25%	5	1	1	-25.384526	26.129314	-24.369469	27.997283	0.273193901	1.501172623	11	2	0	764.3181818	0	100	0	0	0	0	0	0	0	0	0	0	0	0	NA	0	11	1	1	tagAwt	tagAwt	tagAwt	2008.454545	144.5454545	0	0	100	0	0
28	Q104	UK	Brackenhurst Campus, Southwell	4/1/2012	10/1/2015	1278	0-25%	2	3	4	53.058	-0.9682	53.072	-0.9469	0	0.940972222	18	1	1	75	0	0	0	0	0	0	100	0	0	0	0	0	0	0	NA	0	10	1	1	tagLot	tagLot	tagLot	2012.8	75	0	0	0	0	0
29	Q105	Italy	Sasso Morelli	3/6/2011	9/7/2011	185	0-25%	2	3	4	44.411089	11.724755	44.433654	11.771383	0	0.668482761	30	1	0	300	0	0	0	0	0	0	0	0	0	0	0	100	0	0	NA	0	30	1	1	tagTes	tagTes	tagTes	2011	75	0	0	0	0	0
30	Q106	Poland, Slovakia	Tatra Mountains	10/19/2006	5/12/2016	3493	26-50%	3	5	1	49.15	19.46	49.32	20.41	0.636420286	7.41390415	15	1	1	1200	0	0	0	0	0	0	50	0	0	0	0	0	0	50	NA	0	14	2	0	tagLot	tagLot	tagLot	2010.357143	121.0714286	0	0	78.57142857	0	21.42857143
31	Q108	Zimbabwe	Hwange National Park	8/8/2009	11/10/2013	1555	51-75%	5	3	4	-18.95	26.43	-18.57	27.33	0.461363432	1.008430836	9	1	0	807.5	0	100	0	0	0	0	0	0	0	0	0	0	0	0	NA	0	12	1	1	tagAwt	tagAwt	tagAwt	2009.333333	135	0	0	0	0	0
32	Q109	Norway	Trondelag	1/1/2013	3/30/2016	1184	26-50%	3	6	2	63.24	9.611	65.09	14.54	0.348714837	4.348657979	7	1	0	675	0	0	0	0	0	0	0	0	0	0	0	0	0	100	NA	0	9	1	1	tagVec	tagVec	tagVec	2011.444444	135	0	0	100	0	0
33	Q110	Norway	Finnmark Troms	2/1/2008	4/30/2014	2280	0-25%	2	1	2	68.5	18.6	71.5	30.53	0.112275902	9.758137014	28	1	0	675	0	0	0	0	0	0	0	0	0	0	0	0	0	100	NA	0	58	1	1	tagVec	tagVec	tagVec	2009.258621	135	0	0	100	0	0
34	Q111	Norway	Southeastern Norway	1/1/2008	3/30/2015	2645	51-75%	3	6	2	58.143	8.3113	60.7888	11.7437	0.484834346	4.325588986	27	1	0	675	0	0	0	0	0	0	0	0	0	0	0	0	0	100	NA	0	27	1	1	tagVec	tagVec	tagVec	2008.592593	135	0	0	100	0	0
35	Q112	Norway	Trondelag	1/1/2012	6/30/2015	1276	26-50%	3	6	2	63.24	9.611	65.09	14.54	0.348714837	4.348657979	19	1	0	393.5	0	0	0	0	0	0	0	0	0	0	0	0	0	100	NA	0	19	1	1	tagVec	tagVec	tagVec	2012.263158	135	0	0	73.68421053	0	0
36	Q113	Norway	Finnmark Troms	1/1/2010	1/15/2015	1840	0-25%	2	1	2	68.5	18.6	71.5	30.53	0.112275902	9.758137014	24	1	0	393.5	0	0	0	0	0	0	0	0	0	0	0	0	0	100	NA	0	35	1	1	tagVec	tagVec	tagVec	2010.6	135	0	0	100	0	0
37	Q117	India	Baramati	6/1/2015	6/28/2016	393	0-25%	5	1	3	18.32	74.5	18.39	74.58	0.091034483	1.224893357	19	4	0	379.4736842	0	100	0	0	0	0	0	0	0	0	0	0	0	0	NA	0	19	1	1	tagAwt	tagAwt	tagAwt	2015.315789	135	0	0	0	0	0
38	Q118	Australia	Southern Highlands, NSW	5/1/2015	4/1/2016	336	51-75%	1	4	2	-34.573521	150.150089	-34.435453	150.533237	0.586231884	2.680980694	20	1	0	525	0	0	0	0	0	0	0	100	0	0	0	0	0	0	NA	0	20	1	1	tagLxg	tagOth	tagOth	2015	75	0	0	100	0	0
39	Q120	AO, BW, NA	West Okavango	7/5/2014	4/1/2015	270	76-100%	5	1	4	-19.3358	20.4068	-17.7788	22.0575	0.026680951	0.821218677	8	1	0	2100	0	100	0	0	0	0	0	0	0	0	0	0	0	0	NA	0	8	1	1	tagAwt	tagAwt	tagAwt	2014	120	0	0	0	100	0
40	Q121	BW, NA	East Okavango	4/24/2014	12/19/2014	239	76-100%	5	1	4	-18.8842	22.324	-18.0062	23.2935	0.033885242	0.930833358	20	1	0	2100	0	0	0	0	0	0	0	0	0	0	0	0	0	100	NA	0	20	1	1	tagVec	tagVec	tagVec	2014	120	0	0	0	0	100
41	Q122	Norway	Biased sex ration	1/23/2004	10/6/2011	2813	0-25%	3	2	3	65.662859	11.859893	65.710345	11.993672	0.236519608	0.339089716	7	1	0	1875	0	0	0	83.33333333	0	0	0	0	0	0	0	0	0	16.66666667	NA	0	6	2	0	tagFol	tagFol	tagFol	2005.666667	210	0	0	57.14285714	0	0
42	Q123	Norway	Akershus	2/3/2009	8/16/2016	2751	51-75%	3	3	3	60.0310141	10.8860087	60.4543875	11.4044237	0.631895581	1.123338677	55	1	0	1875	0	0	0	0	0	0	0	0	0	0	0	0	0	100	NA	0	52	1	1	tagVec	tagVec	tagVec	2009.038462	240	0	0	100	0	0
43	Q124	Norway	Svalbard	4/6/2011	4/10/2015	1465	0-25%	2	1	2	77.98751579	14.9846102	78.1596617	15.6013979	0	4.162821978	6	1	0	1135	0	0	0	0	0	0	0	0	0	0	0	0	0	100	NA	0	6	1	1	tagVec	tagVec	tagVec	2009.333333	135	0	0	0	0	66.66666667
44	Q126	Norway	Optimum Harvest Vega oldYop	3/26/2006	8/16/2016	3796	0-25%	2	2	3	65.571778	11.7124811	65.721795	12.2426733	0.110238511	2.783004435	91	1	0	1875	0	0	0	15.38461538	0	0	0	0	0	0	0	0	0	84.61538462	NA	0	91	2	0	tagVec	tagVec	tagVec	2007.296703	228.956044	0	0	100	0	0
45	Q127	Norway	Optimum Harvest Vega -recentYop	2/4/2013	8/16/2016	1289	0-25%	2	2	3	65.571778	11.7124811	65.721795	12.2426733	0.110238511	2.783004435	73	1	0	1875	0	0	0	0	0	0	0	0	0	0	0	0	0	100	NA	0	73	1	1	tagVec	tagVec	tagVec	2012.136986	208.3561644	0	0	100	0	0
46	Q128	Norway	Moose in N.Tr.-lag, Bindal and Rissa 2005-2009	2/22/2006	2/21/2012	2190	0-25%	3	2	3	62.8531076	9.9317709	65.0818971	15.3395377	0.40561283	5.986565818	171	1	0	1875	0	0	0	4.093567251	0	0	0	0	0	0	0	0	0	95.90643275	NA	0	171	2	0	tagVec	tagVec	tagVec	2007.22807	235.0877193	0	0	100	0	0
47	Q129	India	mumbai leopards	4/28/2009	5/26/2010	393	0-25%	2	1	3	19.5040826	73.3879542	20.4797917	74.0556982	0.258831909	3.23496422	5	1	0	615	0	0	0	0	0	0	0	0	0	0	0	0	0	100	NA	0	5	1	1	tagVec	tagVec	tagVec	2008.2	240	0	0	100	0	0
48	Q130	India	himalaya leopard	9/15/2010	6/9/2011	267	0-25%	2	1	3	31.1299601	77.1460613	31.1713927	77.192897	0.298039216	12.99560639	1	1	0	615	0	0	0	0	0	0	0	0	0	0	0	0	0	100	NA	0	1	1	1	tagVec	tagVec	tagVec	2008	240	0	0	100	0	0
49	Q131	India	tiger	11/27/2011	3/26/2012	120	0-25%	2	1	3	20.5165167	79.3886026	20.8324346	79.8121296	0.379732225	1.015007213	1	1	0	950	0	0	0	0	0	0	0	0	0	0	0	0	0	100	NA	0	1	1	1	tagVec	tagVec	tagVec	2009	240	0	0	100	0	0
50	Q132	Norway	Reindeer Setesdal Ryfylke -oldYop	3/10/2006	8/18/2016	3814	0-25%	3	2	2	58.8689697	6.877035	59.8204918	7.4896766	0.088083585	3.971034397	31	1	0	1135	0	0	0	6.451612903	0	0	0	0	0	0	0	0	0	93.5483871	NA	0	31	2	0	tagVec	tagVec	tagVec	2008.903226	217.7419355	0	0	100	0	0
51	Q133	Norway	Reindeer Setesdal Ryfylke -recentYop	3/3/2011	8/18/2016	1995	0-25%	3	2	2	58.8689697	6.877035	59.8204918	7.4896766	0.088083585	3.971034397	25	1	0	1135	0	0	0	0	0	0	0	0	0	0	0	0	0	100	NA	0	25	1	1	tagVec	tagVec	tagVec	2009.92	198	0	0	100	0	0
52	Q134	Norway	Reindeer Hardangervidda - oldYop	1/20/2001	5/5/2015	5218	0-25%	3	2	2	59.7210132	6.9625269	60.460573	8.8829697	0.102499374	2.799925314	70	1	0	1135	0	0	0	40.57971014	0	0	0	0	0	0	0	0	0	59.42028986	NA	0	69	2	0	tagVec	tagVec	tagVec	2006.144928	223.5	0	0	60	0	0
53	Q135	Norway	Reindeer Hardangervidda - recentYop	3/17/2011	8/18/2016	1981	0-25%	3	2	2	59.7210132	6.9625269	60.460573	8.8829697	0.102499374	2.799925314	22	1	0	1135	0	0	0	0	0	0	0	0	0	0	0	0	0	100	NA	0	22	1	1	tagVec	tagVec	tagVec	2012.636364	192.2727273	0	0	100	0	0
54	Q136	Norway	Reindeer Nordfjella	3/22/2007	8/17/2016	3436	0-25%	3	2	2	60.4492026	6.9286138	61.0772953	8.4148279	0.147845505	4.185240097	33	1	0	1135	0	0	0	0	0	0	0	0	0	0	0	0	0	100	NA	0	33	1	1	tagVec	tagVec	tagVec	2007.69697	224.0909091	0	0	100	0	0
55	Q137	Norway	Reindeer Snohetta -oldYop	3/3/2009	3/29/2013	1487	0-25%	2	1	2	62.1000293	8.2524914	62.5972098	9.6834718	0.148169442	3.688256828	19	1	0	1135	0	0	0	0	0	0	0	0	0	0	0	0	0	100	NA	0	19	1	1	tagVec	tagVec	tagVec	2009.157895	225.7894737	0	0	100	0	0
56	Q138	Norway	Reindeer Snohetta -recentYop	3/14/2011	8/14/2016	1980	0-25%	2	1	2	62.1000293	8.2524914	62.5972098	9.6834718	0.148169442	3.688256828	26	1	0	1135	0	0	0	0	0	0	0	0	0	0	0	0	0	100	NA	0	26	1	1	tagVec	tagVec	tagVec	2012.269231	191.5384615	0	0	100	0	0
57	Q139	Norway	Reindeer Rondane -oldYop	3/11/2009	8/18/2016	2717	0-25%	2	1	3	61.3370346	9.1838402	62.1857554	11.1203821	0.313158166	2.64705861	21	1	0	1135	0	0	0	0	0	0	0	0	0	0	0	0	0	100	NA	0	21	1	1	tagVec	tagVec	tagVec	2009.190476	235	0	0	100	0	0
58	Q140	Norway	Reindeer Rondane -recentYop	3/16/2011	8/18/2016	1982	0-25%	2	1	3	61.3370346	9.1838402	62.1857554	11.1203821	0.313158166	2.64705861	16	1	0	1135	0	0	0	0	0	0	0	0	0	0	0	0	0	100	NA	0	15	1	1	tagVec	tagVec	tagVec	2011	224.1176471	0	0	100	0	0
59	Q141	Norway	Reindeer Setesdal Austhei	3/20/2007	8/16/2016	3437	0-25%	2	1	2	58.9897381	7.343816	59.6717958	7.9856388	0.244659135	4.481529211	20	1	0	1135	0	0	0	0	0	0	0	0	0	0	0	0	0	100	NA	0	23	1	1	tagVec	tagVec	tagVec	2009.304348	224.25	0	0	100	0	0
60	Q142	Norway	Reindeer Knutsho -oldYop	3/16/2010	4/27/2013	1138	0-25%	2	1	3	62.1463229	9.5732851	62.5673643	10.1911097	0.093142485	2.444860755	6	1	0	1135	0	0	0	0	0	0	0	0	0	0	0	0	0	100	NA	0	6	1	1	tagVec	tagVec	tagVec	2010	240	0	0	100	0	0
61	Q143	Norway	Reindeer Knutsho -recentYop	3/1/2012	8/18/2016	1631	0-25%	2	1	3	62.1463229	9.5732851	62.5673643	10.1911097	0.093142485	2.444860755	5	1	0	1135	0	0	0	0	0	0	0	0	0	0	0	0	0	100	NA	0	5	1	1	tagVec	tagVec	tagVec	2011	198	0	0	100	0	0
62	Q145	Norway	Ostafjells-Roedeer 1	1/8/2009	4/5/2013	1548	51-75%	3	4	3	59.0567877	7.0478818	61.6594567	10.248445	0.377321609	6.686731754	21	1	0	825	0	0	0	0	0	0	0	0	0	0	0	0	0	100	NA	0	20	1	1	tagVec	tagVec	tagVec	2008.4	240	0	0	100	0	0
63	Q146	Norway	Ostafjells-Roedeer 2	1/8/2010	12/11/2010	337	51-75%	3	4	3	59.0567877	7.0478818	61.6594567	10.248445	0.377321609	6.686731754	23	1	0	825	0	0	0	100	0	0	0	0	0	0	0	0	0	0	NA	0	23	1	1	tagFol	tagFol	tagFol	2010.913043	153.2608696	0	0	100	0	0
64	Q147	Norway	Ostafjells-Roedeer 3	3/6/2010	1/3/2015	1764	51-75%	3	4	3	59.0567877	7.0478818	61.6594567	10.248445	0.377321609	6.686731754	40	1	0	825	0	0	0	100	0	0	0	0	0	0	0	0	0	0	NA	0	39	1	1	tagFol	tagFol	tagFol	2011.358974	150.75	0	0	100	0	0
65	Q148	Norway	Ostafjells-Roedeer 4	3/6/2010	1/3/2015	1764	51-75%	3	4	3	59.0567877	7.0478818	61.6594567	10.248445	0.377321609	6.686731754	6	1	0	825	100	0	0	0	0	0	0	0	0	0	0	0	0	0	NA	0	6	1	1	tagAts	tagAts	tagOth	2008	205	0	0	0	0	0
66	Q149	Norway	Ostafjells-Red deer	2/24/2009	9/19/2011	937	51-75%	3	4	3	59.757545	7.9229029	60.7495117	9.9953737	0.420573591	5.035458258	23	1	0	1125	0	0	0	0	0	0	0	0	0	0	0	0	0	100	NA	0	23	1	1	tagVec	tagVec	tagVec	2008.956522	240	0	0	100	0	0
67	Q150	Norway	Domestic reindeer - Scandlynx 2	4/26/2008	7/12/2010	807	0-25%	2	1	2	69.8328287	24.9071505	70.3686563	26.2187198	0.055776324	1.553178324	5	1	0	1135	0	0	0	0	0	0	0	0	0	0	0	0	0	100	NA	0	4	1	1	tagVec	tagVec	tagVec	2008	240	0	0	100	0	0
68	Q151	Norway	Domestic reindeer - Scandlynx	4/17/2008	3/9/2009	326	51-75%	2	1	2	68.7275209	22.4792946	69.9064135	25.0705298	0.056449574	0.815749878	4	1	0	1135	0	0	0	0	0	0	0	0	0	0	0	0	0	100	NA	0	3	1	1	tagVec	tagVec	tagVec	2008	240	0	0	100	0	0
69	Q152	Norway	Red deer in N.Tr.-lag	2/24/2005	4/9/2007	774	51-75%	3	4	3	63.722715	11.750987	63.77334449	11.85908295	0.809116809	2.379908472	4	1	0	1125	0	0	0	100	0	0	0	0	0	0	0	0	0	0	NA	0	4	1	1	tagFol	tagFol	tagFol	2005.5	108.75	0	0	0	0	0
70	Q153	Norway	Moose in Valdres and Hallingdal - Globalstar	2/12/2014	8/16/2016	916	51-75%	3	4	3	60.47145154	8.166945346	61.02760946	9.833187478	0.423883333	2.673413276	15	1	0	1875	0	0	0	0	0	0	0	0	0	0	0	0	0	100	NA	0	15	1	1	tagVec	tagVec	tagVec	2014.266667	163	0	100	0	0	0
71	Q154	Norway	Moose in Valdres and Hallingdal - GSM	2/12/2014	8/16/2016	916	51-75%	3	4	3	60.47145154	8.166945346	61.02760946	9.833187478	0.423883333	2.673413276	25	1	0	1875	0	0	0	0	0	0	0	0	0	0	0	0	0	100	NA	0	25	1	1	tagVec	tagVec	tagVec	2014	231.6	0	0	100	0	0
72	Q155	Norway	Moose in Finnmark	3/10/2016	8/15/2016	158	0-25%	2	1	4	69.8646312	27.993741	70.5163391	29.65232208	0.050379557	1.315138534	2	1	0	1875	0	0	0	0	0	0	0	0	0	0	0	0	0	100	NA	0	2	1	1	tagVec	tagVec	tagVec	2007.5	187.5	0	0	100	0	0
73	Q156	Norway	Moose in Finnmark - recent	3/8/2016	8/16/2016	161	0-25%	2	1	4	69.8646312	27.993741	70.5163391	29.65232208	0.050379557	1.315138534	17	1	0	1875	0	0	0	0	0	0	0	0	0	0	0	0	0	100	NA	0	17	1	1	tagVec	tagVec	tagVec	2013.764706	103.2352941	0	0	100	0	0
74	Q159	Belgium	Ardenne	4/1/2011	2/24/2016	1790	76-100%	3	5	3	48.86	2.35	49.98	4.94	0.137360355	1.295126526	11	1	0	825	0	0	0	100	0	0	0	0	0	0	0	0	0	0	NA	0	11	1	1	tagFol	tagFol	tagFol	2004.181818	121.3636364	0	0	0	0	0
75	Q160	China	Suojia, Zhidao County	6/24/2011	11/15/2014	1240	0-25%	0	0	2	33.593813	92.705206	34.430169	94.722028	0.124177443	3.006765303	10	4	1	660	0	0	0	0	0	0	11.11111111	0	0	33.33333333	0	0	0	55.55555556	NA	0	9	3	0	tagVec	tagVec	tagVec	2012.555556	186.6666667	0	22.22222222	0	0	33.33333333
76	Q161	Kyrgyzstan	Sarychat Ertash	10/26/2015	2/23/2016	120	0-25%	0	0	1	41.8	78.4	42.07	78.7	0.009354716	10.73583263	1	1	0	600	0	0	0	0	0	0	0	0	0	0	0	0	0	100	NA	0	1	1	1	tagVec	tagVec	tagVec	2014	135	0	100	0	0	0
77	Q162	Mongolia	South Gobi Desert - Northstar	8/19/2008	12/16/2013	1945	0-25%	0	0	1	43	99.795	43.325	101	0	2.007088556	8	1	0	600	0	0	0	0	0	0	0	0	100	0	0	0	0	0	NA	0	7	1	1	tagNor	tagOth	tagOth	2008	120	100	0	0	0	0
78	Q163	Mongolia	South Gobi Desert - Vectronics	8/19/2008	12/16/2013	1945	0-25%	0	0	1	43	99.795	43.325	101	0	2.007088556	14	1	0	600	0	0	0	0	0	0	0	0	0	0	0	0	0	100	NA	0	18	1	1	tagVec	tagVec	tagVec	2010.222222	135	0	100	0	0	0
79	Q164	Turkey	Northeast Bears	6/1/2009	12/31/2011	943	51-75%	3	2	1	40.828255	41.28105	41.1124	41.5135	0.33356676	12.74776469	7	1	1	1200	0	0	0	100	0	0	0	0	0	0	0	0	0	0	NA	0	4	1	1	tagFol	tagFol	tagFol	2009	75	0	0	100	0	0
80	Q165	Switzerland	Haute Chaine du Jura - wild boar	5/1/2013	12/31/2015	974	76-100%	3	6	2	46.114774	5.847433	46.312171	6.031831	0.246478873	4.759804309	7	1	0	825	0	0	0	0	0	0	0	0	0	0	0	0	0	100	NA	0	7	1	1	tagVec	tagVec	tagVec	2012	120	0	0	0	0	0
81	Q166	Switzerland	bassin genevois - red deer	1/1/2009	12/31/2015	2555	0-25%	2	6	3	46.236884	5.979269	46.397236	6.195419	0.199823165	3.100634889	19	1	0	1125	0	0	0	0	0	0	0	0	0	0	0	0	0	100	NA	0	19	1	1	tagVec	tagVec	tagVec	2010.578947	120	0	0	100	0	0
82	Q167	Argentina	Loma Blanca	4/1/2011	2/16/2016	1782	0-25%	1	1	2	-22.5661	-66.5753	-22.3451	-66.3825	0	5.057674396	10	2	0	342.5	28.57142857	0	0	0	0	0	0	0	0	71.42857143	0	0	0	0	NA	0	14	2	0	tagSir	tagSir	tagSir	2011.857143	154.2857143	0	0	0	0	0
83	Q168	Germany	Lueneburger Heide, Suedheide	6/1/2006	12/31/2010	1674	51-75%	1	3	4	52.452071	10.087723	52.789075	11.01129	0.421114209	0.847792157	20	1	0	1125	0	0	0	47.05882353	0	0	0	0	0	0	0	0	0	52.94117647	NA	0	17	2	0	tagVec	tagVec	tagVec	2006.529412	96.17647059	0	0	100	0	0
84	Q169	Germany	Rhine valley	2/1/2010	12/31/2014	1794	26-50%	2	6	4	48.5571	7.8767	48.7544	8.1304	0.17659805	1.266973126	34	1	0	825	0	0	100	0	0	0	0	0	0	0	0	0	0	0	NA	0	34	1	1	tagEob	tagEob	tagEob	2009.705882	135	0	0	0	0	0
85	Q170	Germany	Hegau	12/1/2011	12/31/2014	1126	51-75%	3	6	3	47.8642	8.6981	47.894	8.759	0.239669421	3.34207895	12	1	0	825	0	0	100	0	0	0	0	0	0	0	0	0	0	0	NA	0	12	1	1	tagEob	tagEob	tagEob	2010	135	0	0	0	0	0
86	Q171	South Africa	Little Karoo	5/28/2010	10/20/2012	876	0-25%	1	6	2	-33.780159	21.253532	-33.342418	21.864358	0.667548907	7.108648298	3	1	0	615	0	0	0	0	0	0	0	0	0	0	0	0	0	100	NA	0	4	1	1	tagVec	tagVec	tagVec	2009.5	75	0	0	50	0	0
87	Q172	Austria	Marchfeld	4/29/2009	9/27/2009	151	0-25%	2	5	4	48.3227552	16.81213172	48.34220652	16.82808518	0	0.596151245	9	1	0	300	0	0	0	0	0	0	0	0	0	0	0	100	0	0	NA	0	10	1	1	tagTes	tagTes	tagTes	2008	75	0	0	0	0	0
88	Q173	Poland	Bieszczady Mountains	10/1/2014	11/5/2015	400	51-75%	2	5	1	49.0944	22.0738	49.3963	22.6937	0.75550253	4.631952718	6	1	1	1200	0	0	0	0	0	0	0	0	0	0	0	0	0	100	NA	0	6	1	1	tagVec	tagVec	tagVec	2014	120	0	0	100	0	0
89	Q174	South Africa	Waterberg Biosphere	1/10/2010	12/20/2011	709	26-50%	2	3	3	-24.367722	28.031726	-24.284158	28.049559	0.038888889	1.423392857	4	1	0	615	0	0	0	100	0	0	0	0	0	0	0	0	0	0	NA	0	4	1	1	tagFol	tagFol	tagFol	2009	135	0	0	100	0	0
90	Q175	South Africa	Waterberg Biosphere game farms	1/10/2003	12/12/2006	1432	26-50%	2	4	3	-24.078922	28.250607	-23.903169	28.349276	0.197971781	2.654777602	5	1	0	615	0	100	0	0	0	0	0	0	0	0	0	0	0	0	NA	0	5	1	1	tagAwt	tagAwt	tagAwt	2002	135	0	0	100	0	0
91	Q176	Belize	Bladen Nature Reserve	4/22/2015	5/1/2016	375	76-100%	6	6	2	16.49119336	-88.77439766	16.5732216	-88.67825463	0.946666667	3.807559132	1	1	0	520	0	0	0	0	0	0	0	0	0	0	0	0	100	0	NA	0	1	1	1	tagTos	tagTos	tagOth	2014	135	0	0	0	0	100
92	Q177	Brazil	Triangulo Mineiro Region, Minas Gerais State	11/11/2009	11/27/2012	1112	0-25%	6	3	1	-18.7067	-48.6308	-18.5734	-48.1907	0.165216245	2.977410418	4	1	0	650	0	0	0	0	0	0	100	0	0	0	0	0	0	0	NA	0	4	1	1	tagLot	tagLot	tagLot	2009.5	120	0	0	0	0	0
93	Q178	Brazil	Triangulo Mineiro Region, Minas Gerais State	5/20/2015	7/19/2016	426	0-25%	6	3	1	-18.7067	-48.6308	-18.5734	-48.1907	0.165216245	2.977410418	5	1	0	650	0	0	0	0	0	0	0	0	0	100	0	0	0	0	NA	0	5	1	1	tagSir	tagSir	tagSir	2015.4	120	0	0	0	0	100
94	Q179	Norway	Reindeer Vest-Jotunheimen	3/22/2010	10/18/2011	575	0-25%	2	1	2	61.2128795	7.4060667	61.48737523	7.7826822	0.31721628	5.942732772	2	1	0	1135	0	0	0	0	0	0	0	0	0	0	0	0	0	100	NA	0	2	1	1	tagVec	tagVec	tagVec	2010	240	0	0	100	0	0
95	Q180	Mongolia	Gobi - 2013	8/1/2013	8/20/2015	749	0-25%	0	0	4	41.5	105	44.5	109.0833	6.3e-07	1.094452821	20	1	0	1210	0	0	0	0	0	0	40	0	0	0	0	0	0	60	NA	0	20	2	0	tagVec	tagVec	tagVec	2013	135	0	0	0	0	100
96	Q181	Mongolia	Gobi - 2015	10/20/2015	5/31/2016	224	0-25%	0	0	4	41.5	105	44.5	109.0833	6.3e-07	1.094452821	21	1	0	1210	0	0	0	0	0	0	0	0	0	0	0	0	0	100	NA	0	21	1	1	tagVec	tagVec	tagVec	2014.619048	135	0	0	0	0	100
97	Q182	Namibia	Khomas Highland	3/1/2013	5/31/2016	1187	0-25%	5	1	2	-23.009	16.657	-22.619	16.907	0.00031746	2.3500167	28	1	0	615	0	0	100	0	0	0	0	0	0	0	0	0	0	0	NA	0	25	1	1	tagEob	tagEob	tagEob	2013.84	135	0	0	0	0	0
98	Q183	Namibia	Omaheke	10/18/2011	5/31/2016	1687	0-25%	5	1	4	-22.489	17.34	-21.53	18.724	0.000587859	1.412755595	103	1	0	805	0	0	100	0	0	0	0	0	0	0	0	0	0	0	NA	0	65	1	1	tagEob	tagEob	tagEob	2013.323077	135	0	0	0	0	0
99	Q184	South Africa	Welch - Kwandwe Private Game Reserve	2/15/2013	3/1/2014	379	0-25%	4	2	3	-33.21	26.44	-33.06	26.62	0.437321937	2.912727882	3	1	0	760	0	100	0	0	0	0	0	0	0	0	0	0	0	0	NA	0	3	1	1	tagAwt	tagAwt	tagAwt	2013	240	0	0	0	0	100
100	Q185	South Africa	Mountain Zebra National Park	2/3/2013	6/10/2014	492	0-25%	5	1	2	-32.196462	25.427972	-32.090698	25.530979	0.009957326	2.047132669	7	2	0	952.8571429	0	100	0	0	0	0	0	0	0	0	0	0	0	0	NA	0	7	1	1	tagAwt	tagAwt	tagAwt	2013	30	0	0	0	0	100
101	Q2	South Africa	Western Cape	6/14/2014	10/8/2015	481	0-25%	4	1	3	-33.6369	20.4989	-31.9614	22.9992	0.175566611	3.083301709	22	2	0	417.2727273	0	0	0	100	0	0	0	0	0	0	0	0	0	0	NA	0	22	1	1	tagFol	tagFol	tagFol	2013.454545	135	0	0	0	0	100
102	Q27	Australia	Brisbane - forest dogs	5/9/2013	3/8/2016	1034	51-75%	6	4	3	-28.408	152.909	-26.376	153.46	0.359855384	3.117778648	26	1	0	500	0	0	0	0	0	0	0	0	0	100	0	0	0	0	NA	0	26	1	1	tagSir	tagSir	tagSir	2013	135	0	0	0	0	100
103	Q28	Australia	Brisbane - grassland dogs	5/9/2013	3/8/2016	1034	0-25%	6	1	4	-28.408	152.909	-26.376	153.46	0.359855384	3.117778648	11	1	0	500	0	0	0	0	0	0	0	0	0	100	0	0	0	0	NA	0	11	1	1	tagSir	tagSir	tagSir	2013	135	0	0	0	0	100
104	Q29	Australia	Quinyambie	11/11/2008	2/22/2012	1198	0-25%	0	0	4	-30.855	140.193	-30.07	140.999	0	1.042358624	24	1	0	500	0	0	0	0	0	0	0	0	0	100	0	0	0	0	NA	0	24	1	1	tagSir	tagSir	tagSir	2008	135	0	0	0	0	0
105	Q3	Paraguay	NA	6/21/2002	7/12/2014	4404	0-25%	5	6	4	-24.5388	-61.0411	-19.6547	-55.1744	0.578708372	1.121226931	23	1	0	700	0	0	0	0	0	0	0	0	23.07692308	0	0	0	76.92307692	0	NA	0	26	2	0	tagTos	tagTos	tagOth	NA	135	0	61.53846154	0	0	0
106	Q30	USA	Tolowa Dunes State Park	7/20/2015	5/1/2016	286	0-25%	3	3	3	41.869	-124.2143	41.9287	-124.1872	0.661904762	0.754175101	12	1	0	300	0	0	0	0	0	100	0	0	0	0	0	0	0	0	NA	0	12	1	1	tagIgo	tagOth	tagOth	2015	230	0	0	0	0	0
107	Q32	French Guiana/France	Coastal area	10/1/2013	12/31/2017	1552	76-100%	4	5	3	4.77926	-53.485627	5.467715	-52.153102	0.57094254	3.401967493	5	1	0	700	0	0	0	0	0	0	100	0	0	0	0	0	0	0	NA	0	4	1	1	tagLot	tagLot	tagLot	2013	135	0	0	0	0	100
108	Q35	Brazil	Santa Barbara Ecological Station	1/27/2015	10/20/2015	266	0-25%	6	3	4	-22.830475	-49.261887	-22.778026	-49.176463	0.696095076	1.412912425	8	1	0	700	0	0	0	100	0	0	0	0	0	0	0	0	0	0	NA	0	8	1	1	tagFol	tagFol	tagFol	2014	75	0	0	0	0	100
109	Q36	Germany	Osterhever	1/1/2016	4/28/2016	118	0-25%	2	1	4	54.344	8.6942	54.3972	8.7939	0	0.415091963	2	1	1	400	0	0	100	0	0	0	0	0	0	0	0	0	0	0	NA	0	2	1	1	tagEob	tagEob	tagEob	2015	30	0	0	0	0	0
110	Q37	Namibia	Dordabis, Seeis	3/13/2012	5/25/2016	1534	26-50%	5	2	3	-23.039631	17.710304	-22.067133	17.955369	0.004155844	1.562056296	7	1	0	1250	0	0	100	0	0	0	0	0	0	0	0	0	0	0	NA	0	7	1	1	tagEob	tagEob	tagEob	2013.142857	135	0	0	0	0	0
111	Q38	Tanzania	Piti East Open Area	7/15/2001	9/30/2002	442	26-50%	1	1	2	-7.205135	33.058942	-6.957945	33.401832	0.708139216	1.094401084	14	1	0	615	0	0	0	100	0	0	0	0	0	0	0	0	0	0	NA	0	14	1	1	tagFol	tagFol	tagFol	2002.5	240	0	0	0	0	0
112	Q4	Australia	Central Kimberley	10/1/2010	3/20/2015	1631	76-100%	4	2	4	-17.56	126.001	-17.1	126.9	0	1.708943771	32	1	0	250	0	0	0	0	0	0	0	0	0	0	0	100	0	0	NA	0	50	1	1	tagTes	tagTes	tagTes	2010.24	30	0	0	0	0	0
113	Q40	Brazil	Pantanal	6/1/2010	8/31/2016	2283	26-50%	4	4	4	-18.1	-57.82	-17	-56.55	0.22258692	1.09474252	15	1	0	700	0	0	0	0	0	0	0	0	0	0	0	0	0	100	NA	0	16	1	1	tagVec	tagVec	tagVec	2011.3125	135	0	100	0	0	0
114	Q41	Iran	Tandoureh National Park	9/28/2014	11/30/2016	794	0-25%	1	6	1	37.4	58.5832	37.46094	58.8959	0.012872084	7.599480122	5	1	0	615	0	0	0	0	0	0	100	0	0	0	0	0	0	0	NA	0	5	1	1	tagLot	tagLot	tagLot	2014	135	0	0	0	0	100
115	Q43	USA	South-central Maine	5/1/2013	7/31/2015	821	76-100%	3	5	3	44.4992	-69.9327	44.9995	-68.8052	0.938191024	1.163910919	9	1	1	900	0	0	0	0	0	0	62.5	0	0	0	0	0	0	37.5	NA	0	8	2	0	tagLot	tagLot	tagLot	2013.5	75	0	50	0	0	37.5
116	Q44	Germany	Bavarian Forest National Park	3/7/2005	9/13/2013	3112	76-100%	3	4	3	48.82266	12.94475	49.24335	13.83525	0.22208863	3.462134283	15	1	0	675	0	0	0	0	0	0	0	0	0	0	0	0	0	100	NA	0	15	1	1	tagVec	tagVec	tagVec	2008.933333	135	0	0	100	0	0
117	Q45	Slovenia	Slovenia - wild boar	1/8/2009	11/6/2010	667	51-75%	2	6	2	45.39	13.2	46.54	15.15	0.588996931	6.244763817	8	1	0	825	0	0	0	0	0	0	0	0	0	0	0	0	0	100	NA	0	8	1	1	tagVec	tagVec	tagVec	2008	135	0	0	100	0	0
118	Q46	Slovenia	Slovenia - red deer	2/6/2004	3/31/2005	419	51-75%	2	6	2	45.39	13.2	46.54	15.15	0.588996931	6.244763817	4	1	0	1125	0	0	0	0	0	0	0	0	0	0	0	0	0	100	NA	0	4	1	1	tagVec	tagVec	tagVec	2004	135	0	0	0	0	0
119	Q47	Slovenia	Slovenia - chamois	9/1/2012	4/26/2014	602	0-25%	2	5	1	46.4	13.4	46.6	13.75	0.592372134	11.24466963	4	1	0	785	0	0	0	0	0	0	100	0	0	0	0	0	0	0	NA	0	4	1	1	tagLot	tagLot	tagLot	2011	135	0	0	100	0	0
120	Q48	Slovenia	Slovenia - brown bear	10/1/2006	10/1/2010	1461	76-100%	2	6	2	45.39	13.2	46.54	15.15	0.588996931	6.244763817	33	1	1	1200	0	0	0	0	0	0	0	0	0	0	0	0	0	100	NA	0	24	1	1	tagVec	tagVec	tagVec	2007.333333	135	0	0	100	0	0
121	Q49	Senegal	Simenti	1/1/2010	10/31/2012	1034	26-50%	6	6	3	12.96	-13.4	13.12	-13.21	0.723377282	1.040964715	22	1	0	450	0	0	0	100	0	0	0	0	0	0	0	0	0	0	NA	0	22	1	1	tagFol	tagFol	tagFol	2010.727273	135	0	0	0	0	0
122	Q5	Australia	Cape York Peninsula	6/15/2015	11/20/2015	158	76-100%	4	3	4	-13.43	142.532	-13.054	142.849	0.03365822	0.837654763	17	1	0	250	0	0	0	0	0	0	0	0	0	0	0	100	0	0	NA	0	17	1	1	tagTes	tagTes	tagTes	2010	75	0	0	0	0	0
123	Q53	France	Caroux-Espinouse massif	5/14/2003	12/31/2015	4614	51-75%	3	5	1	43.567837	2.8831	43.667179	3.035695	0.564646465	7.227723897	215	1	0	960	0	0	0	0	0	0	100	0	0	0	0	0	0	0	NA	0	96	1	1	tagLot	tagLot	tagLot	2003	135	0	0	0	0	0
124	Q54	France	Bauges massif	1/1/2004	12/31/2015	4382	76-100%	3	6	2	45.5181	6.0001	45.7351	6.3023	0.411785462	8.14733955	32	1	0	825	0	0	0	0	0	0	100	0	0	0	0	0	0	0	NA	0	23	1	1	tagLot	tagLot	tagLot	2003	135	0	0	0	0	0
125	Q55	France	Bauges massif	1/1/2004	12/31/2015	4382	51-75%	3	5	1	45.5181	6.0001	45.7351	6.3023	0.411785462	8.14733955	24	1	0	960	0	0	0	0	0	0	100	0	0	0	0	0	0	0	NA	0	18	1	1	tagLot	tagLot	tagLot	2003	135	0	0	0	0	0
126	Q56	France	Bargy massif	1/1/2013	5/31/2016	1246	0-25%	1	1	1	45.95362	6.407332	46.047709	6.54721	0.345882353	10.62584261	80	1	0	850	0	0	0	0	0	0	0	0	0	0	0	0	0	100	NA	0	35	1	1	tagVec	tagVec	tagVec	2013.428571	135	0	0	100	0	0
127	Q57	France	Bauges massif	1/1/2014	12/31/2015	729	51-75%	3	5	1	45.5181	6.0001	45.7351	6.3023	0.411785462	8.14733955	32	1	0	785	0	0	0	0	0	0	0	0	0	0	0	0	0	100	NA	0	28	1	1	tagVec	tagVec	tagVec	2013	135	0	0	100	0	0
128	Q58	France	Bauges massif	1/1/2014	12/31/2015	729	51-75%	3	5	1	45.5181	6.0001	45.7351	6.3023	0.411785462	8.14733955	111	1	0	785	0	0	0	0	0	0	100	0	0	0	0	0	0	0	NA	0	51	1	1	tagLot	tagLot	tagLot	2003	135	0	0	0	0	0
129	Q6	Macedonia	Western Macedonia	1/1/2010	4/3/2016	2284	51-75%	2	5	1	41.01	20.48	41.95	21.15	0.472992217	6.799174646	4	1	0	675	0	0	0	0	0	0	28.57142857	0	0	0	0	0	0	71.42857143	NA	0	7	2	0	tagVec	tagVec	tagVec	2011.142857	240	0	0	100	0	0
130	Q60	USA	Cedar Gulch	1/3/2015	8/15/2015	224	0-25%	1	1	4	44.692693	-113.28602	44.705062	-113.282141	0	0.765333572	22	1	1	100	100	0	0	0	0	0	0	0	0	0	0	0	0	0	NA	0	20	1	1	tagAts	tagAts	tagOth	2014	30	0	0	0	0	0
131	Q61	USA	Cedar Gulch	1/3/2016	3/15/2016	72	0-25%	1	1	4	44.692693	-113.28602	44.705062	-113.282141	0	0.765333572	24	1	1	100	0	0	0	0	0	0	0	0	0	0	0	100	0	0	NA	0	12	1	1	tagTes	tagTes	tagTes	2015	30	0	0	0	0	0
132	Q64	Namibia	Khomas	9/1/2014	5/30/2016	637	0-25%	5	4	3	-22.8208	16.7692	-22.3811	18.3305	0.001396459	2.266265479	3	1	0	615	0	0	0	0	0	0	0	0	0	0	0	0	0	100	NA	0	3	1	1	tagVec	tagVec	tagVec	2014	120	0	0	0	0	100
133	Q65	Namibia	Khomas	4/13/2014	5/29/2015	411	0-25%	5	4	3	-22.6965	18.1646	-22.58	18.2022	0	2.554935871	4	1	0	250	0	0	100	0	0	0	0	0	0	0	0	0	0	0	NA	0	8	1	1	tagEob	tagEob	tagEob	2011	131.25	0	0	0	0	0
134	Q66	USA	Fire Island, New York	8/6/2015	4/11/2016	249	0-25%	3	1	4	40.620148	-73.316088	40.769471	-72.754391	0.179684635	0.427284117	11	1	1	400	0	0	0	0	0	0	0	0	0	0	0	100	0	0	NA	0	11	1	1	tagTes	tagTes	tagTes	2015	30	0	0	0	0	0
135	Q67	USA	Sapelo Island, Georgia	5/27/2008	9/10/2010	836	26-50%	6	4	4	31.386239	-81.300557	31.525633	-81.210861	0.305	0.234494394	8	1	0	350	0	0	0	0	50	0	0	0	0	0	0	50	0	0	NA	0	10	2	0	tagHab	tagHab	tagOth	2009	135	0	0	0	0	0
136	Q68	USA	Guana River Wildlife Management Area Ponte Vedra, Florida	6/7/2011	9/12/2012	463	0-25%	6	4	4	30.020771	-81.351809	30.159477	-81.347469	0.38	0.342336137	6	1	0	350	0	0	0	0	0	0	0	0	0	0	0	100	0	0	NA	0	6	1	1	tagTes	tagTes	tagTes	2010	75	0	0	0	0	0
137	Q69	Brazil	Mato Grosso do Sul	11/1/2013	12/31/2018	1886	26-50%	5	4	3	-20.192717	-56.323058	-19.520517	-54.973752	0.370625446	1.574498653	29	1	0	520	0	0	0	100	0	0	0	0	0	0	0	0	0	0	NA	0	29	1	1	tagFol	tagFol	tagFol	2014.551724	135	0	0	0	0	100
138	Q7	Tanzania	Tarangire	4/16/2009	12/22/2011	980	0-25%	4	1	3	-4.0919	35.9517	-2.8067	36.5636	0.165099156	2.388766396	6	1	0	1200	0	66.66666667	0	0	0	0	0	0	0	0	0	0	33.33333333	0	NA	0	6	2	0	tagAwt	tagAwt	tagAwt	2008	135	33.33333333	0	66.66666667	0	0
139	Q70	Namibia	plus - Omitara	8/27/2005	7/22/2006	329	0-25%	5	1	3	-22.594	17.323	-21.594	18.743	0.000440313	1.424777777	5	1	0	805	0	0	0	0	0	0	0	0	0	0	0	0	0	100	NA	0	5	1	1	tagVec	tagVec	tagVec	2005	75	0	0	0	0	0
140	Q71	Namibia	plus06 - Omitara	2/8/2006	5/10/2010	1552	0-25%	5	1	3	-23.451	17.096	-21.313	20.133	0.000806787	1.266314218	29	1	0	805	0	0	0	0	0	0	0	0	0	0	0	0	0	100	NA	0	24	1	1	tagVec	tagVec	tagVec	2007.875	75	0	0	0	0	0
141	Q72	Namibia	plus10 - Omitara	2/5/2010	1/11/2015	1801	0-25%	5	1	3	-23.287	16.545	-21.277	19.4	0.00121864	1.544271566	23	2	0	801.0869565	0	0	0	0	0	0	0	0	0	0	0	0	0	100	NA	0	12	1	1	tagVec	tagVec	tagVec	2011.416667	75	0	0	0	0	0
142	Q73	France	Cote d Or	8/1/2011	5/31/2012	304	26-50%	2	3	3	47.16684	4.518953	47.474197	4.709689	0.076641859	2.38685784	10	1	1	350	0	0	0	0	0	0	100	0	0	0	0	0	0	0	NA	0	9	1	1	tagLot	tagLot	tagLot	2011	135	0	0	100	0	0
143	Q74	USA	Santa Rosa Island (east half)	7/1/2009	6/30/2010	364	0-25%	2	3	2	33.915	-120.111	34.041	-119.97	0.155555556	7.055617557	14	1	0	300	0	0	0	0	0	0	0	0	0	0	0	100	0	0	NA	0	14	1	1	tagTes	tagTes	tagTes	2009	135	0	0	0	0	0
144	Q75	Namibia	Farms South of Etosha	2/15/2016	5/30/2016	105	76-100%	5	3	4	-20.01059	14.37209	-19.24456	16.17612	0.00348362	1.689172009	2	1	0	805	0	0	0	100	0	0	0	0	0	0	0	0	0	0	NA	0	2	1	1	tagFol	tagFol	tagFol	2015	75	0	0	0	0	100
145	Q76	Namibia	Tiras Mountains	12/1/2015	5/1/2016	152	0-25%	5	1	3	-25.88105	16.07869	-25.62266	16.58104	0.000237628	3.671223409	2	1	0	805	0	0	0	100	0	0	0	0	0	0	0	0	0	0	NA	0	2	1	1	tagFol	tagFol	tagFol	2015	75	0	0	0	0	100
146	Q77	Namibia	Omitara-Witvlei	3/15/2016	5/30/2016	76	26-50%	5	2	4	-22.69525	17.56304	-21.78102	18.59384	0.000278554	1.396365367	1	1	0	805	0	0	0	100	0	0	0	0	0	0	0	0	0	0	NA	0	1	1	1	tagFol	tagFol	tagFol	2015	30	0	0	0	0	100
147	Q78	Madagascar	Kirindy	3/18/2008	12/3/2008	260	76-100%	5	3	4	-20.0789396	44.6573801	-20.0658	44.6827984	1	1.046618357	4	1	0	375	0	0	100	0	0	0	0	0	0	0	0	0	0	0	NA	0	4	1	1	tagEob	tagEob	tagEob	2008	135	NA	NA	NA	NA	NA
148	Q79	Italy	Rocca Pietore (BL)	7/15/2010	10/1/2015	1904	0-25%	1	3	1	46.3831	11.8436	46.4609	11.9259	0.325	14.31395648	23	1	0	850	0	0	0	0	0	0	0	0	0	0	0	0	0	100	NA	0	12	1	1	tagVec	tagVec	tagVec	2010.416667	135	0	0	100	0	0
149	Q8	Norway	Nordosterdalen	6/23/2013	9/8/2014	442	0-25%	2	1	1	62.0476	10.3961	62.6077	11.5795	0.339283224	1.950453007	54	1	0	960	0	0	0	100	0	0	0	0	0	0	0	0	0	0	NA	0	54	1	1	tagFol	tagFol	tagFol	2012	135	0	0	0	0	0
150	Q80	Mexico	Calakmul Biosphere Reserve	12/12/2011	6/25/2016	1657	76-100%	6	6	4	17.829782	-90.0749	18.5644	-89.411247	0.99399328	1.54940858	6	2	0	594.1666667	16.66666667	0	0	0	0	0	0	0	0	0	0	33.33333333	16.66666667	33.33333333	NA	0	6	4	0	tagTes	tagTes	tagTes	2012.25	160	0	50	0	0	0
151	Q81	French Guiana/France	Coastal area	10/1/2013	12/31/2017	1552	76-100%	4	5	3	4.79635	-52.975299	5.393075	-52.170841	0.452734563	2.728050186	5	1	0	520	0	0	0	100	0	0	0	0	0	0	0	0	0	0	NA	0	5	1	1	tagFol	tagFol	tagFol	2013.2	135	0	0	0	0	100
152	Q82	French Guiana/France	Coastal area	10/1/2013	12/31/2017	1552	76-100%	4	5	3	4.79635	-52.975299	5.393075	-52.170841	0.452734563	2.728050186	2	1	0	520	0	0	0	0	0	0	100	0	0	0	0	0	0	0	NA	0	2	1	1	tagLot	tagLot	tagLot	2012	135	0	0	0	0	100
153	Q83	France	Nancy city (urban area)	1/3/2006	2/3/2007	396	0-25%	2	3	4	48.610651	6.137397	48.719683	6.176183	0.183150183	2.116499443	9	1	1	400	0	0	0	0	0	0	100	0	0	0	0	0	0	0	NA	0	6	1	1	tagLot	tagLot	tagLot	2005.5	120	0	0	0	0	0
154	Q84	USA	The Everglades	10/4/2007	2/26/2008	145	51-75%	4	3	4	25.276312	-81.162977	25.507986	-80.833673	0.38766832	0.667752771	2	1	0	350	0	0	0	0	100	0	0	0	0	0	0	0	0	0	NA	0	2	1	1	tagHab	tagHab	tagOth	2007	120	0	0	0	0	0
155	Q85	New Zealand	Alexandra 0001	4/1/2010	8/31/2010	152	0-25%	1	1	3	-45.2989	169.2761	-45.2855	169.3142	0	4.612519654	9	1	0	75	0	0	0	0	0	0	0	0	0	100	0	0	0	0	NA	0	9	1	1	tagSir	tagSir	tagSir	2009	135	0	0	0	0	0
156	Q86	New Zealand	Alexandra pub_0002	6/1/2011	12/11/2013	924	0-25%	1	1	3	-45.2984	169.2713	-45.2855	169.3142	0	4.316803599	32	1	0	75	0	0	0	0	0	0	0	0	0	100	0	0	0	0	NA	0	32	1	1	tagSir	tagSir	tagSir	2011	135	0	0	0	0	0
157	Q87	New Zealand	Poolburn pub_0003	8/1/2012	12/10/2015	1226	0-25%	1	1	3	-45.2201	169.7007	-45.2049	169.7735	0	3.121471154	17	1	0	75	0	0	0	0	0	0	0	0	0	100	0	0	0	0	NA	0	17	1	1	tagSir	tagSir	tagSir	2012	135	0	0	0	0	0
158	Q89	Belgium	Lage Kempen	10/1/2012	9/3/2015	1067	26-50%	1	3	3	51.03116	5.241675	51.15935	5.419016	0.516644022	0.986475504	6	1	0	825	0	0	0	100	0	0	0	0	0	0	0	0	0	0	NA	0	6	1	1	tagFol	tagFol	tagFol	2013.166667	105	0	0	100	0	0
159	Q9	Zimbabwe	Grant - Mangwe District	1/1/2009	12/31/2011	1094	26-50%	2	3	3	-20.9805	28.0184	-20.7519	28.1466	0.101802757	1.267628866	3	1	0	615	0	100	0	0	0	0	0	0	0	0	0	0	0	0	NA	0	3	1	1	tagAwt	tagAwt	tagAwt	2009	135	0	0	0	0	0
160	Q90	Belgium	Hoge Kempen	10/1/2012	7/29/2015	1031	26-50%	1	3	3	50.88344	5.544376	51.03496	5.727548	0.61184573	1.147966151	10	1	0	825	0	0	0	100	0	0	0	0	0	0	0	0	0	0	NA	0	5	1	1	tagFol	tagFol	tagFol	2013.2	99	0	0	100	0	0
161	Q92	Thailand	Salakpra Wildlife Sanctuary	2/14/2016	5/30/2016	106	76-100%	6	1	2	14.276568	99.23239021	14.43944869	99.35741249	0.412052731	6.609979138	3	1	0	1550	0	0	0	0	0	0	0	0	0	0	0	0	0	100	NA	0	3	1	1	tagVec	tagVec	tagVec	2015	240	0	0	0	0	100
162	Q93	Germany	Upper Rhine Valley	2/2/2010	6/23/2013	1237	0-25%	2	4	4	47.848914	7.555568	48.24354	7.71516	0.14887571	1.350665511	21	1	0	333.3	0	0	100	0	0	0	0	0	0	0	0	0	0	0	NA	0	25	1	1	tagEob	tagEob	tagEob	2010.6	125.4	0	0	0	0	0
163	Q96	Ethiopia	Filoha, Awash	1/7/2015	10/3/2016	635	0-25%	6	3	3	9.056543	40.013194	9.109996	40.05295	0	1.233302301	3	1	0	500	0	100	0	0	0	0	0	0	0	0	0	0	0	0	NA	0	3	1	1	tagAwt	tagAwt	tagAwt	2013	135	0	0	0	0	100
164	Q97	South Africa	Namaqualand, Northern Cape	2/1/2014	3/31/2016	789	0-25%	6	2	3	-30.298	17.719	-29.973	17.922	0.199039925	4.407058012	10	1	0	440	0	0	0	100	0	0	0	0	0	0	0	0	0	0	NA	0	12	1	1	tagFol	tagFol	tagFol	2013.833333	75	0	0	0	0	100
165	Q98	Germany	Nordwestuckermark	3/1/2011	3/1/2016	1827	0-25%	3	5	4	53.3119	13.558	53.3884	13.8177	0.107142857	0.831036376	56	3	0	298.7142857	0	0	100	0	0	0	0	0	0	0	0	0	0	0	NA	0	56	1	1	tagEob	tagEob	tagEob	2012.714286	69.91071429	0	0	0	0	0
166	Q99	Germany	Bremen	2/1/2014	6/7/2016	857	0-25%	3	3	4	53.13658	8.733494	53.159655	8.8956958	0.025862069	0.588729265	5	1	1	400	0	0	100	0	0	0	0	0	0	0	0	0	0	0	NA	0	5	1	1	tagEob	tagEob	tagEob	2012.8	135	0	0	0	0	0
167	Q999	USA	Albany, New York	2/11/2009	5/28/2011	836	26-50%	3	3	3	42.71	-74.01	42.86	-73.37	0.874798712	2.368279946	16	1	0	400	0	0	100	0	0	0	0	0	0	0	0	0	0	0	NA	0	36	1	1	tagEob	tagEob	tagEob	2009.027778	240	0	0	0	0	0
[truncated: 50 more columns]
