# Supplementary material for: Right on track? Performance of satellite telemetry in terrestrial wildlife research
Source: PLoS One. 2019 May 9;14(5):e0216223. doi: 10.1371/journal.pone.0216223 (PMC6508664; doi:10.1371/journal.pone.0216223)
Supplement: S2 Data — (CSV) [file pone.0216223.s004.csv]

Field	Description
q_id	Questionnaire identification number
country	Country
proArea	Project area
proStart	Project start date
proEnd	Project end date
proDur	Project duration
qualCov	Qualitative forest cover (from questionnaire)
forTyp	Qualitative forest type (from questionnaire)
forDen	Qualitative forest density (from questionnaire)
terRug	Qualitative terrain ruggedness (from questionnaire)
lat1	Y-coordinate of the lower left corner of the study area (decimal degrees - WGS84)
lon1	X-coordinate of the lower left corner of the study area (decimal degrees � WGS84)
lat2	Y-coordinate of the upper right corner of the study area (decimal degrees - WGS84)
lon2	X-coordinate of the upper right corner of the study area (decimal degrees - WGS84)
quanCov	Average quantitative forest cover in the study area (from GlobCov)
mquanTri	Average Terrain Ruggedness Index across the study area (based on STRM or ASTER)
numInd	Number of individuals tagged in the project
numSpec	Number of species represented
speBurHib	Boolean indication of whether the proportion of animals in the project that burrow or hibernate is higher than 50%
speHeight	Weighted mean of the shoulder height
tagA	Proportion of units of brand A
tagB	Proportion of units of brand B
tagC	Proportion of units of brand C
tagD	Proportion of units of brand D
tagE	Proportion of units of brand E
tagF	Proportion of units of brand F
tagG	Proportion of units of brand G
tagH	Proportion of units of brand H
tagI	Proportion of units of brand I
tagJ	Proportion of units of brand J
tagK	Proportion of units of brand K
tagL	Proportion of units of brand L
tagM	Proportion of units of brand M
tagN	Proportion of units of brand N
tagO	Proportion of units of brand O
tagP	Proportion of units of brand P
numTag	Number of units
numBrands	Number of brands represented
oneBrand	Boolean indication if projects have only one brand
mainBrand	The main brand used in the project
mainBrand1	As above, but brands used as main brand in less than two projects grouped into a separate category.
mainBrand5	As above, but brands used as main brand in less than six projects grouped into a separate category.
wmYop	Weighted mean of the year of purchase of all units
wmTTF	Weighted mean of the maximum allowed time-to-fix
retArg	Proportion of units using Argos to transfer data
retGlo	Proportion of units using Globalstar to transfer data
retGsm	Proportion of units using GSM to transfer data
retInm	Proportion of units using Inmarsat to transfer data
retIri	Proportion of units using Iridium to transfer data
retUcr	Proportion of units without remote download option to transfer data
retUhf	Proportion of units using UHF to transfer data
retUnk	Proportion of units using an unknown method for data transfer
retSat	Proportion of units using satellite data transfer (groups Argos, Globalstar, Inmarsat and Iridium)
numRetM	Number of transfer methods used
oneRet	Boolean indication if projects use only one transfer method
mainRet	Main data transfer method used
mainRet2	Main data transfer method used, with all satellite transfer methods grouped
traDay1	Data transferred at least once per day
traDay3	Data transferred at least once every 2-3 days
traDay7	Data transferred at least once every 4-7 days
traMon	Data transferred less than once per month
traWeek	Data transferred at least once every 2-4 weeks
aniDeath	Proportion of deployments ending by animal mortality
aniRem	Proportion of deployments ending by animal removing the unit
asPlan	Proportion of deployments ending as planned
batFail	Proportion of deployments ending due to battery failure
eleFail	Proportion of deployments ending due to electronic failure
mechFail	Proportion of deployments ending due to mechanical failure
notEnd	Proportion of deployments not ended yet
othFail	Proportion of deployments ending due to other failures
unkFail	Proportion of deployments ending due to unknown failures
techFail	Proportion of deployments ending due to technical failure (battery, electronic or mechanic)
aniFail	Proportion of deployments ending due to animal-related failure (mortality, unit removal)
notFail	Proportion of deployments that did not fail (as planned, ongoing)
expFix	The number of expected fixes
numFix	Number of successful fixes
notRet	Number of not retrieved fixes
addFix	Number of remote-download units providing additional fixes after they were retrieved from the field
addFixB	Boolean indication if any retrieved remote-download units yielded additional fixes
unFix	Number of unsuccessful fixes
noiFix	Number of fixes without information
tagPrice	Average price of units
nonRec	Average additional non-recurring costs per unit
recCost	Average additional recurring costs per unit
expAmount	How well did the number of successful fixes meet the user's expectation?
expQual	How well did the quality of the fixes meet the user's expecations?
expCon	How useful was the project for the field of applied conservation?
expRes	How useful was the project for the field of conservation/ecology research?
expCar	How useful was the project for the user's career?
noPub	Why did the study not yield any peer-reviewed publications?
noMove	Why did the user not upload data to Movebank
peerPub	Number of peer-reviewed publications
othPub	Number of non-peer-reviewed publications
upMove	Boolean indication if the data was uploaded to Movebank
adjFSR	Fix success rate, adjusted to avoid 0 and 1 (+/- 10e-5)
adjDRR	Data transfer rate, adjusted to avoid 0 and 1 (+/- 10e-5)
adjOSR	Overall success rate, adjusted to avoid 0 and 1 (+/- 10e-5)
adjUFR	Unite failure rate, adjusted to avoid 0 and 1 (+/- 10e-5)
adjTFR	Technical failure rate, adjusted to avoid 0 and 1 (+/- 10e-5)
